# Supplementary material for: Rapid and low-cost screening for single and combined effects of drought and heat stress on the morpho-physiological traits of African eggplant (Solanum aethiopicum) germplasm
Source: PLoS One. 2024 Jan 30;19(1):e0295512. doi: 10.1371/journal.pone.0295512 (PMC10826938; doi:10.1371/journal.pone.0295512)
Supplement: S1 Table — (XLSX) [file pone.0295512.s003.xlsx]

## Sheet: Sheet1
Rapid and low-cost screening for single and combined effects of drought and heat stress on the morpho-physiological traits of African eggplant (Solanum aethiopicum) germplasm
Table S1: Characteristics, source, and origin of eggplant genetic materials.
Sort order	Accession number	Crops	Taxonomy	Pedigre/Name	Country of Origin
1	RV100160	African eggplant	Solanum aethiopicum	HEART SHAPE	Tanzania
3	RV100162	African eggplant	Solanum aethiopicum	MM 134	Martinique
5	RV100164	African eggplant	Solanum aethiopicum	TZ-SMN-5	Tanzania
7	RV100166	African eggplant	Solanum aethiopicum	TZ-SMN-67	Tanzania
8	RV100167	African eggplant	Solanum aethiopicum	TZ-SMN-75-7	Tanzania
9	RV100168	African eggplant	Solanum aethiopicum	TZ-SMN 3-10	Tanzania
10	RV100169	African eggplant	Solanum aethiopicum	TENGERU WHITE	Tanzania
11	RV100170	African eggplant	Solanum aethiopicum	MM1160	Benin
12	RV100172	African eggplant	Solanum aethiopicum	TZ 0001	Tanzania
13	RV100173	African eggplant	Solanum aethiopicum	10079	Tanzania
14	RV100175	African eggplant	Solanum aethiopicum	MM 1131	Togo
15	RV100182	African eggplant	Solanum aethiopicum	MM 1158	Burkina Faso
16	RV100183	African eggplant	Solanum aethiopicum	MM 10444	Burundi
17	RV100184	African eggplant	Solanum aethiopicum	SMALL OVER TYPE-2	Tanzania
18	RV100185	African eggplant	Solanum aethiopicum	MM 803	Gabon
19	RV100186	African eggplant	Solanum aethiopicum	N 14	Tanzania
20	RV100187	African eggplant	Solanum aethiopicum	N 18	Tanzania
21	RV100189	African eggplant	Solanum aethiopicum	TZSMN 52-3	Tanzania
26	RV100207	African Eggplant	Solanum aethiopicum	48	Senegal
31	RV100212	African Eggplant	Solanum aethiopicum	63	Senegal
32	RV100213	African Eggplant	Solanum aethiopicum	64	Senegal
33	RV100214	African Eggplant	Solanum aethiopicum	65	Mali
34	RV100215	African Eggplant	Solanum aethiopicum	81	Mali
36	RV100217	African Eggplant	Solanum aethiopicum	83	Mali
37	RV100218	African Eggplant	Solanum aethiopicum	84	Mali
40	RV100221	African Eggplant	Solanum aethiopicum	57	Senegal
41	RV100222	African Eggplant	Solanum aethiopicum	58	Senegal
42	RV100223	African Eggplant	Solanum aethiopicum	59	Senegal
43	RV100224	African Eggplant	Solanum aethiopicum	60	Senegal
47	RV100228	African Eggplant	Solanum aethiopicum	19	Mali
48	RV100229	African Eggplant	Solanum aethiopicum	20	Mali
49	RV100230	African Eggplant	Solanum aethiopicum	66	Mali
50	RV100231	African Eggplant	Solanum aethiopicum	67	Mali
52	RV100233	African Eggplant	Solanum aethiopicum	69	Mali
55	RV100236	African Eggplant	Solanum aethiopicum	2	Mali
56	RV100237	African Eggplant	Solanum aethiopicum	3	Mali
58	RV100239	African Eggplant	Solanum aethiopicum	5	Mali
60	RV100241	African Eggplant	Solanum aethiopicum	102	Mali
61	RV100242	African Eggplant	Solanum aethiopicum	103	Mali
62	RV100243	African Eggplant	Solanum aethiopicum	104	Mali
63	RV100244	African Eggplant	Solanum aethiopicum	105	Mali
65	RV100246	African Eggplant	Solanum aethiopicum	112	Mali
66	RV100247	African Eggplant	Solanum aethiopicum	113	Mali
67	RV100248	African Eggplant	Solanum aethiopicum	114	Senegal
68	RV100249	African Eggplant	Solanum aethiopicum	115	Mali
69	RV100250	African Eggplant	Solanum aethiopicum	106	Mali
70	RV100251	African Eggplant	Solanum aethiopicum	107	Mali
71	RV100252	African Eggplant	Solanum aethiopicum	108	Mali
72	RV100253	African Eggplant	Solanum aethiopicum	109	Mali
73	RV100254	African Eggplant	Solanum aethiopicum	110	Mali
75	RV100256	African Eggplant	Solanum aethiopicum	52	Senegal
76	RV100257	African Eggplant	Solanum aethiopicum	53	Senegal
78	RV100259	African Eggplant	Solanum aethiopicum	55	Senegal
79	RV100260	African Eggplant	Solanum aethiopicum	116	Mali
86	RV100267	African Eggplant	Solanum aethiopicum	23	Senegal
87	RV100268	African Eggplant	Solanum aethiopicum	24	Mali
89	RV100270	African Eggplant	Solanum aethiopicum	86	Mali
90	RV100271	African Eggplant	Solanum aethiopicum	87	Mali
91	RV100272	African Eggplant	Solanum aethiopicum	88	Mali
100	RV100281	African Eggplant	Solanum aethiopicum	97	Mali
102	RV100283	African Eggplant	Solanum aethiopicum	99	Senegal
106	RV100287	African Eggplant	Solanum aethiopicum	43	Mali
111	RV100292	African Eggplant	Solanum aethiopicum	38	Senegal
112	RV100293	African Eggplant	Solanum aethiopicum	39	Senegal
115	RV100296	African Eggplant	Solanum aethiopicum	77	Mali
117	RV100298	African Eggplant	Solanum aethiopicum	79	Mali
118	RV100299	African Eggplant	Solanum aethiopicum	80	Mali
122	RV100303	African Eggplant	Solanum aethiopicum	94	Mali
123	RV100304	African Eggplant	Solanum aethiopicum	95	Mali
124	RV100305	African Eggplant	Solanum aethiopicum	71	Senegal
125	RV100306	African Eggplant	Solanum aethiopicum	72	Mali
129	RV100310	African Eggplant	Solanum aethiopicum	11	Senegal
130	RV100311	African Eggplant	Solanum aethiopicum	12	Senegal
131	RV100312	African Eggplant	Solanum aethiopicum	13	Senegal
135	RV100316	African Eggplant	Solanum aethiopicum	32	Mali
139	RV100320	African Eggplant	Solanum aethiopicum	26	Mali
142	RV100323	African Eggplant	Solanum aethiopicum	29	Mali
143	RV100324	African Eggplant	Solanum aethiopicum	30	Mali
144	RV100325	African Eggplant	Solanum aethiopicum	KEUR MBIR NDAO	West Africa
146	RV100327	African Eggplant	Solanum aethiopicum	AUBERGINE BLANCHE	Senegal
147	RV100328	African Eggplant	Solanum aethiopicum	LOCAL -MALI	Mali
150	RV100331	African Eggplant	Solanum aethiopicum	L10	Senegal
152	RV100333	African Eggplant	Solanum aethiopicum	SANGAWILI	Mali
153	RV100334	African Eggplant	Solanum aethiopicum	SAXONA	Mali
154	RV100342	African eggplant	Solanum aethiopicum	OFORIWA'A	Cameroon
155	RV100344	African eggplant	Solanum aethiopicum	RW-AE-1	Rwanda
157	RV100348	African eggplant	Solanum aethiopicum	RW-AE-7	Rwanda
158	RV100350	African eggplant	Solanum aethiopicum	RW-AE-13	Rwanda
160	RV100353	African eggplant	Solanum aethiopicum	UG-AE-21	Uganda
165	RV100380	African eggplant	Solanum aethiopicum	AB 2	Ghana
166	RV100381	African eggplant	Solanum aethiopicum	DB3	Ghana
168	RV100387	African Eggplant	Solanum aethiopicum	MM 868	Tchad
169	RV100388	African Eggplant	Solanum aethiopicum	MM 1007	Togo
170	RV100390	African Eggplant	Solanum aethiopicum	MM 1119	Togo
171	RV100391	African Eggplant	Solanum aethiopicum	MM 10245	Zambia
172	RV100392	African Eggplant	Solanum aethiopicum	MM 196 (TER)	Burkina Faso
173	RV100394	African Eggplant	Solanum aethiopicum	MM 10181	Ghana
180	RV100406	African Eggplant	Solanum aethiopicum	MM 1207	Mali
181	RV100408	African Eggplant	Solanum aethiopicum	MM 1474	India
182	RV100409	African Eggplant	Solanum aethiopicum	MM 1159	France
184	RV100412	African Eggplant	Solanum aethiopicum	MM 854	Togo
185	RV100416	African Eggplant	Solanum aethiopicum	MM 10086	Tanzania
187	RV100420	African Eggplant	Solanum aethiopicum	MM 1308	Nigeria
188	RV100421	African eggplant	Solanum aethiopicum	MM 232 (BIS)	Cote D'Ivoire
189	RV100430	African eggplant	Solanum aethiopicum	MM 10251	Ghana
191	RV100459	African eggplant	Solanum aethiopicum	MM10213	Ghana
192	RV100460	African Eggplant	Solanum aethiopicum	MM 10079	Togo
195	RV100478	African Eggplant	Solanum aethiopicum	MM 267	West Africa
196	RV100481	African Eggplant	Solanum aethiopicum	MM 1642	West Africa
197	RV100483	African Eggplant	Solanum aethiopicum	MM 905	TChad
201	RV100499	African Eggplant	Solanum aethiopicum	MM 10213	Ghana
203	RV100503	African Eggplant	Solanum aethiopicum	MM 1102	Burkina Faso
204	RV100504	African Eggplant	Solanum aethiopicum	MM 1102	Burkina Faso
205	RV100505	African eggplant	Solanum aethiopicum	Sengerema 1	Tanzania
207	RV100511	African eggplant	Solanum aethiopicum		OAA 96/ 002
209	GH5155	African eggplant	Solanum aethiopicum		Ghana
210	GH1087	African eggplant	Solanum aethiopicum		BE 030
211	GH1087*	African eggplant	Solanum aethiopicum		BE 031
214	GH3883	African eggplant	Solanum aethiopicum		Ghana
215	GH3925	African eggplant	Solanum aethiopicum		Ghana
217	GH4157	African eggplant	Solanum aethiopicum		Ghana
218	GH5170	African eggplant	Solanum aethiopicum		Ghana
219	GH5761	African eggplant	Solanum aethiopicum		Ghana
221	LOC 1	African eggplant	Solanum aethiopicum		Ghana
222	LOC 3	African eggplant	Solanum aethiopicum		Ghana
224	LOC 4	African eggplant	Solanum aethiopicum		Ghana
225	LOC 2	African eggplant	Solanum aethiopicum		Ghana
220	JAMBA	African eggplant	Solanum aethiopicum		Ghana
