# Supplementary material for: Rapid and low-cost screening for single and combined effects of drought and heat stress on the morpho-physiological traits of African eggplant (Solanum aethiopicum) germplasm
Source: PLoS One. 2024 Jan 30;19(1):e0295512. doi: 10.1371/journal.pone.0295512 (PMC10826938; doi:10.1371/journal.pone.0295512)
Supplement: S2 Table — (XLSX) [file pone.0295512.s004.xlsx]

## Sheet: Sheet1
Rapid and low-cost screening for single and combined effects of drought and heat stress on the morpho-physiological traits of African eggplant (Solanum aethiopicum) germplasm
Table S2: Genotypic variation in the morphophysiology of 5-weeks old African eggplant cultivated under contrasting stress conditions
GENOTYPES	Specific leaf area	Chlorophyll content	Shoot fresh weight	Shoot dry weight	Relative water content	Performance index	Leaf mass per area	Total leaf area	Fv/Fm ratio	Electrolyte leakage
RV100160	26.8295	27.938	1.44484	0.228328	66.5459	3.0526	0.00610223	14.6302	0.660365	33.9098
RV100162	31.3349	31.9432	1.69918	0.26851	70.5295	3.24875	0.00714172	23.5984	0.700625	27.2814
RV100164	222.585	30.8406	1.66063	0.262677	70.0453	3.40776	0.00691772	18.2458	0.698771	29.0773
RV100166	376.405	33.7583	1.44411	0.228484	66.7184	2.50234	0.00616793	15.0588	0.6625	39.0648
RV100167	186.195	26.8682	1.32664	0.210135	65.5658	1.47662	0.00687531	14.3568	0.641042	35.2867
RV100168	144.656	30.8896	1.66504	0.261896	69.3092	2.08562	0.00602717	18.3813	0.700521	43.4051
RV100169	352.698	26.1448	1.40664	0.222104	66.3999	2.00047	0.00688862	14.7875	0.656719	35.0756
RV100170	263.536	30.8547	1.66499	0.263089	69.5545	2.74797	0.00603023	18.2703	0.699375	29.3364
RV100172	164.216	27.5901	1.43806	0.227578	66.4648	4.01021	0.00783432	14.8396	0.658594	27.5267
RV100173	154.137	33.1927	1.84189	0.290594	71.1493	1.9962	0.00645141	21.5359	0.64401	26.3869
RV100175	183.423	29.5385	1.5211	0.24049	67.5232	3.54094	0.00637682	12.2875	0.685781	31.216
RV100182	45.7199	29.387	1.50537	0.238245	67.5821	2.9575	0.00644338	16.4792	0.715833	28.7086
RV100183	171.118	29.0088	1.50196	0.237313	67.7131	5.38891	0.00633961	14.074	0.771302	32.028
RV100184	178.074	33.1396	1.83466	0.289714	71.4887	2.46193	0.00801748	21.5193	0.714375	27.4292
RV100185	164.862	33.0588	1.74141	0.275469	74.0806	3.22771	0.00721193	20.2599	0.709479	27.7059
RV100186	192.293	33.438	1.86084	0.293812	72.9669	2.30297	0.00811265	11.0979	0.720833	29.3333
RV100187	246.925	33.3781	1.85028	0.29237	72.5478	3.67229	0.0080613	21.7594	0.714823	26.3842
RV100189	206.338	33.3276	1.8435	0.291036	71.778	1.55266	0.00807031	21.6073	0.714792	27.6707
RV100207	172.751	32.2932	1.78038	0.281818	73.5121	1.84193	0.00754221	20.6474	0.726562	39.0486
RV100212	123.041	32.1063	1.75871	0.278323	60.5309	2.07656	0.00836059	20.3411	0.710781	30.0455
RV100213	208.208	25.4682	1.11722	0.176865	60.6614	1.49474	0.00453689	20.1479	0.609531	39.7075
RV100214	31.3595	25.5484	1.12942	0.178307	67.8482	3.0338	0.00383757	12.9453	0.618229	33.9859
RV100215	304.202	29.7797	1.58341	0.250224	67.9999	2.98563	0.00653222	16.9573	0.689167	27.9801
RV100217	204.159	29.9266	1.59739	0.252146	64.8151	3.58932	0.0065572	17.0766	0.690417	30.4455
RV100218	144.209	30.1521	1.18868	0.18826	67.7894	2.05307	0.00534961	13.5542	0.637188	46.8507
RV100221	269.712	29.7896	1.58431	0.249338	58.1471	3.82792	0.00653387	22.3531	0.689948	28.5442
RV100222	147.302	33.837	1.14669	0.182615	68.4954	2.29	0.00514226	13.2724	0.635052	31.4947
RV100223	311.193	30.9338	1.66631	0.262635	64.4841	1.70802	0.00694162	22.2859	0.700521	29.0077
RV100224	190.264	26.0922	1.13121	0.178745	73.0293	2.46167	0.00392149	13.9807	0.62	28.2141
RV100228	158.492	25.4599	1.8678	0.294557	69.7297	3.71026	0.0075182	22.1963	0.715052	26.303
RV100229	213.796	29.9891	1.59831	0.253224	68.8799	4.18516	0.00660653	24.1958	0.756927	28.0698
RV100230	219.488	31.6193	1.67564	0.2645	65.347	3.9975	0.00705102	23.8667	0.721667	35.1461
RV100231	142.414	26.3776	1.19605	0.189443	70.29	3.60193	0.00542814	13.0781	0.637969	36.8655
RV100233	173.985	32.1005	1.74911	0.276411	60.4953	2.55724	0.0074485	22.3078	0.710521	27.5695
RV100236	217.387	38.2687	1.51681	0.176573	65.327	1.91213	0.00446731	16.5609	0.685677	27.7394
RV100237	190.868	25.5156	1.11765	0.209521	70.7152	1.95401	0.00566762	16.7927	0.614479	39.1712
RV100239	143.054	26.8646	1.3257	0.288417	67.6176	2.36437	0.00646348	21.1812	0.716146	36.208
RV100241	164.161	32.9438	1.82501	0.246219	71.797	3.62651	0.0077507	21.2719	0.712708	30.024
RV100242	141.342	29.7786	1.55798	0.289911	75.0803	2.67437	0.00804212	16.9568	0.68724	26.3586
RV100243	192.629	33.0604	1.83437	0.301318	70.4156	4.30693	0.00857675	21.4438	0.739896	26.7735
RV100244	180.351	33.8245	1.90671	0.268375	69.7253	2.31292	0.00712512	24.075	0.717396	25.9036
RV100246	269.377	31.8422	1.69808	0.264135	68.9717	4.13609	0.00681097	19.1963	0.703698	27.8533
RV100247	142.545	31.5906	1.67126	0.258682	72.3539	3.60943	0.00781648	18.9328	0.7025	26.9939
RV100248	37.5106	30.4937	1.63682	0.288745	69.6957	3.89693	0.0068714	26.5422	0.650208	34.9664
RV100249	134.543	27.1208	1.82692	0.260932	72.0822	3.38943	0.00778311	21.3964	0.713437	26.9999
RV100250	162.545	30.7412	1.65111	0.288521	69.2136	3.98729	0.00699701	18.0922	0.765052	29.3367
RV100251	124.397	33.0448	1.8256	0.263703	64.5206	2.0449	0.00507696	21.325	0.711719	34.4512
RV100252	219.817	31.5432	1.66908	0.181089	67.435	3.38745	0.00621347	18.8698	0.701302	31.4293
RV100253	148.878	26.1089	1.14598	0.23213	71.9378	2.15469	0.00766669	13.0963	0.621042	38.6472
RV100254	171.759	28.8568	1.46882	0.284224	67.4667	3.4963	0.00635127	15.7266	0.671771	32.4973
RV100256	133.118	32.5557	1.79831	0.232687	62.9252	2.49609	0.00568597	20.95	0.71151	31.0746
RV100257	165.158	28.874	1.4723	0.196542	71.7286	3.54963	0.00768266	15.8646	0.672813	32.288
RV100259	213.005	33.9714	1.2436	0.285484	72.6147	2.43135	0.00727155	14.1016	0.639271	36.3476
RV100260	182.851	32.7891	1.80668	0.276083	66.6711	3.17156	0.0070042	21.2057	0.711719	27.1696
RV100267	157.977	32.088	1.74697	0.228682	65.12	2.53417	0.00619951	20.2057	0.710521	27.4587
RV100268	175.739	28.0896	1.44687	0.189266	58.9059	2.02479	0.00551637	15.2162	0.664896	32.8131
RV100270	334.9	26.4724	1.1978	0.165505	69.8781	4.16401	0.00381628	26.2505	0.637917	32.062
RV100271	141.382	37.2307	1.04735	0.255088	73.9312	3.57288	0.00665775	13.2188	0.58526	32.4992
RV100272	220.056	37.0344	1.61402	0.2955	69.3718	2.44734	0.00842234	17.3088	0.691771	30.1282
RV100281	225.867	31.0729	1.92817	0.25799	71.9726	4.37922	0.00677489	27.2833	0.768021	25.5838
RV100283	118.346	33.763	1.63271	0.284714	67.8477	3.51479	0.00766881	17.762	0.695625	28.2598
RV100287	222.372	32.6432	1.80162	0.234354	65.6239	3.81917	0.00632726	15.0963	0.671771	27.2811
RV100292	198.21	28.9912	1.48302	0.212224	70.9345	1.88208	0.00591765	16.1068	0.673698	31.5874
RV100293	125.46	27.0995	1.34294	0.268896	67.5386	3.25052	0.00715184	14.3958	0.642083	35.2566
RV100296	128.397	33.8906	1.70146	0.239287	68.7132	2.59365	0.00642506	19.4156	0.706979	37.337
RV100298	229.735	29.4338	1.51422	0.259885	71.0428	4.13432	0.00682438	16.5458	0.68401	27.3442
RV100299	344.406	30.7219	1.6444	0.280073	56.8672	2.92344	0.00754171	17.9745	0.696979	29.5919
RV100303	195.035	32.2786	1.77207	0.160896	71.4473	2.39573	0.00315702	23.1953	0.710781	29.6885
RV100304	214.841	33.7906	1.01651	0.267229	71.8336	3.4099	0.00705643	21.876	0.58026	27.7795
RV100305	142.231	31.7479	1.69407	0.274974	68.8216	2.20438	0.00724481	19.1297	0.703125	30.4143
RV100306	55.7043	35.0729	1.74131	0.256021	64.2012	2.76984	0.00666939	20.0667	0.708125	26.9794
RV100310	114.903	30.174	1.61422	0.184891	74.7024	3.33198	0.00534887	17.3713	0.720313	26.8421
RV100311	176.664	24.2276	1.16343	0.300594	74.1742	1.6262	0.00857036	13.4245	0.635677	37.2105
RV100312	138.57	34.6016	1.91011	0.303635	72.0657	3.10276	0.00875116	22.8094	0.717448	25.7186
RV100316	143.515	27.9135	1.92083	0.287958	77.1118	3.79625	0.00770923	16.9589	0.680365	25.5841
RV100320	267.414	32.8057	1.82289	0.301495	73.278	3.04109	0.00856683	21.2297	0.71224	27.0975
RV100323	163.524	31.9474	1.90164	0.295083	70.9591	4.47906	0.00846116	22.6401	0.758281	25.8988
RV100324	200.65	36.0818	1.87823	0.274849	72.9333	1.71031	0.00724264	17.2224	0.693281	26.035
RV100325	174.584	32.0344	1.73149	0.302714	58.9807	3.15307	0.00867542	19.9573	0.728281	40.7428
RV100327	158.219	34.2005	1.96102	0.174526	71.6908	2.60281	0.00338222	23.4776	0.711146	25.1476
RV100328	164.724	33.4927	1.93028	0.305057	72.9094	2.69203	0.00889336	11.1229	0.602031	30.6327
RV100331	158.018	32.4963	1.10877	0.28326	73.5113	2.19307	0.00764507	20.8141	0.702812	31.1833
RV100333	182.569	26.1255	1.78996	0.305599	66.0842	1.52537	0.00915763	17.7932	0.645156	25.2631
RV100334	170.096	27.4979	1.93609	0.227474	70.094	2.57542	0.00596952	20.5833	0.707448	34.6529
RV100342	167.515	31.9583	1.43594	0.272208	67.5358	4.20245	0.00714886	19.562	0.711146	36.4498
RV100344	227.504	32.3563	1.72218	0.23951	72.7714	1.86859	0.00761561	20.7135	0.707448	28.1518
RV100348	191.136	32.0292	1.78792	0.282463	71.2635	3.91786	0.0072269	19.6115	0.7075	27.9761
RV100350	195.535	28.2953	1.73117	0.273474	66.9081	1.63557	0.00618907	15.5125	0.668906	32.5096
RV100353	130.491	34.4385	1.45744	0.230068	75.8715	3.77713	0.00936026	23.6052	0.715521	25.3873
RV100380	223.791	35.3349	1.98404	0.314937	78.3974	1.55578	0.00883799	24.1745	0.747188	24.3516
RV100381	463.065	33.9266	2.05117	0.323854	75.0161	4.05203	0.00847553	23.3557	0.714844	25.949
RV100387	261.849	35.963	1.90024	0.300266	75.6189	3.38896	0.0140129	29.4432	0.734427	23.0681
RV100388	141.464	27.1135	2.23346	0.35212	66.0594	3.43141	0.00573627	14.5083	0.714531	29.6938
RV100390	190.647	33.6656	1.37111	0.217797	77.7682	4.64787	0.01078	25.8266	0.752292	23.9691
RV100391	129.854	23.0193	2.18676	0.345271	78.1365	3.81026	0.0102928	22.7563	0.576891	23.8164
RV100392	238.678	32.0625	2.12256	0.335037	75.5343	1.61901	0.00959245	23.3615	0.713281	23.8272
RV100394	302.836	26.3297	2.11942	0.334781	56.2007	3.0725	0.00336916	10.7854	0.698177	37.1974
RV100406	226.08	34.4307	0.967078	0.152838	69.9566	1.40464	0.0069521	18.7583	0.706354	28.8418
RV100408	186.454	32.0349	1.66727	0.26349	72.8542	4.21891	0.00853452	25.2146	0.733802	25.9609
RV100409	164.213	28.6062	1.88989	0.298662	67.1824	2.53797	0.00622757	15.5859	0.640573	41.9314
RV100412	202.87	29.7625	1.46524	0.231557	67.5148	2.74333	0.00599655	16.8213	0.687187	26.5143
RV100416	238.073	30.1901	1.53882	0.243156	68.405	3.16536	0.00645633	17.5063	0.694792	27.4259
RV100420	316.579	27.3057	1.62246	0.256391	66.2632	1.73625	0.00676646	14.7677	0.710885	30.5546
RV100421	38.3469	34.9172	1.4302	0.226031	78.4579	3.01729	0.00574483	24.4016	0.738906	24.1441
RV100430	110.053	25.412	2.08567	0.32963	76.5232	2.19359	0.00978608	19.2234	0.73474	26.0965
RV100459	139.455	34.3521	1.99671	0.315531	75.1633	4.13037	0.00929905	23.5427	0.728437	24.953
RV100460	147.664	34.0547	1.97187	0.311594	77.2678	4.24995	0.0092698	23.4151	0.713906	24.6278
RV100478	164.091	30.2443	1.9752	0.312141	76.6371	2.44641	0.00959336	24.5839	0.676146	23.2089
RV100481	159.798	34.6151	2.00321	0.316557	76.3556	2.04469	0.00962206	24.0948	0.73776	24.3595
RV100483	149.714	33.8896	2.22417	0.35149	78.4355	3.91401	0.0114988	23.0932	0.717708	23.6848
RV100499	127.537	33.724	2.03407	0.321448	74.3525	4.00912	0.0102329	22.5745	0.696302	25.5343
RV100503	210.558	38.0385	2.15541	0.340609	75.6357	5.02625	0.0097786	19.1042	0.69125	23.7174
RV100504	200.389	35.9021	1.91779	0.30987	75.0711	1.28803	0.0105775	24.1578	0.743333	24.0883
RV100505	381.185	35.4271	1.8699	0.304688	74.3709	4.26448	0.0100784	25.1219	0.738229	23.6974
RV100511	178.202	40.0412	2.12381	0.335635	75.7685	4.35333	0.0101926	27.7812	0.753229	23.3917
GH5155	131.007	36.251	2.30655	0.340531	74.1801	5.41531	0.010344	26.0057	0.76974	20.8097
GH1087	125.595	37.6646	2.19077	0.346203	76.2865	4.44734	0.0110333	33.1729	0.757656	21.5488
GH1087*	162.864	39.7958	2.19429	0.346781	74.2908	5.02604	0.0122739	25.7844	0.770625	21.1567
GH3883	121.623	38.3771	2.60001	0.410922	75.5442	4.50469	0.0238442	18.712	0.759531	22.1839
GH3925	162.714	36.8245	2.37142	0.37475	77.1046	4.13901	0.0205784	16.2766	0.735365	21.4561
GH4157	178.59	34.8115	2.5595	0.404458	76.1612	3.79578	0.0200659	24.8026	0.715677	23.4323
GH5170	140.875	35.5844	2.47832	0.391667	75.1285	4.70995	0.0161531	24.4333	0.768854	23.5423
GH5761	127.783	26.5641	2.29028	0.357656	75.5915	5.5637	0.0123095	30.4292	0.7675	22.091
LOC 1	134.413	37.2172	2.15456	0.36451	75.0896	4.53182	0.0139226	24.2891	0.761615	21.9021
LOC 3	30.165	34.4906	2.11868	0.334813	75.7661	4.70812	0.0106739	14.2932	0.765833	24.4961
LOC 4	110.342	29.5052	2.33709	0.369339	76.0591	2.82651	0.0158459	26.1615	0.716042	24.399
LOC 2	257.867	35.1463	2.11147	0.333713	78.4952	5.15781	0.00978171	12.2562	0.771823	24.417
JAMBA	112.521	39.1948	2.26318	0.361911	75.1097	4.99458	0.0133504	31.0375	0.76776	22.6029
