# Supplementary material for: Rapid and low-cost screening for single and combined effects of drought and heat stress on the morpho-physiological traits of African eggplant (Solanum aethiopicum) germplasm
Source: PLoS One. 2024 Jan 30;19(1):e0295512. doi: 10.1371/journal.pone.0295512 (PMC10826938; doi:10.1371/journal.pone.0295512)
Supplement: S3 Table — (XLSX) [file pone.0295512.s005.xlsx]

## Sheet: Sheet1
Rapid and low-cost screening for single and combined effects of drought and heat stress on the morpho-physiological traits of African eggplant (Solanum aethiopicum) germplasm
Table S3: Morphophysiological response of African eggplant to heat, drought and combined heat and drought stress.
	Chlorophyll content					Fv/Fm ratio					Performance index					Shoot fresh weight (g)					Shoot dry weight (g)					Electrolyte leakage (%)					Relative leaf water content (%)					Total leaf area (cm)					Specific leaf area (cm g)					Leaf mass per area (g cm)
Genotypes	Control	Heat	Drought	Heat X drought		Control	Heat	Drought	Heat X drought		Control	Heat	Drought	Heat X drought		Control	Heat	Drought	Heat X drought		Control	Heat	Drought	Heat X drought		Control	Heat	Drought	Heat X drought		Control	Heat	Drought	Heat X drought		Control	Heat	Drought	Heat X drought		Control	Heat	Drought	Heat X drought		Control	Heat	Drought	Heat X drought
RV100160	31.385	28.629	26.804	24.933		0.76792	0.72313	0.65146	0.49896		3.6783	3.0523	3.1779	2.3019		1.9966	1.8282	0.9956	0.9589		0.31556	0.2889	0.15735	0.1515		24.334	25.219	42.992	46.499		81.058	70.298	59.081	57.691		16.854	19.871	11.671	10.125		26.2	23	27.7	30.4		0.007036	0.007486	0.005152	0.004735
RV100162	33.985	32.056	31.421	30.31		0.8125	0.76188	0.64479	0.58333		3.7004	3.4802	2.9362	2.8781		2.3662	2.036	1.267	1.1276		0.37383	0.32173	0.20025	0.17823		22.277	26.486	30.309	30.421		75.285	74.124	69.272	64.413		29.096	34.685	13.681	16.931		21.4	20.6	42.8	40.6		0.007719	0.009005	0.007423	0.00442
RV100164	33.706	31.585	29.504	28.567		0.82854	0.81292	0.60779	0.54583		4.1469	4.5862	3.1015	1.7965		2.0074	2.0226	1.7802	0.8322		0.32577	0.31283	0.25333	0.15877		22.791	24.747	31.032	40.444		80.084	71.44	65.105	69.763		21.004	21.627	16.015	14.338		156.9	153.3	284.7	295.5		0.00589	0.003883	0.005175	0.012723
RV100166	34.944	32.725	35.877	31.488		0.7425	0.73521	0.62083	0.55146		2.1396	2.8421	2.7487	2.279		2.1369	1.9893	0.8332	0.8171		0.31783	0.29679	0.15321	0.1461		51.232	39.308	30.272	33.337		75.23	78.519	67.168	51.31		17.198	13.135	14.34	15.563		187.2	287.5	386.5	644.4		0.009007	0.00752	0.003956	0.004189
RV100167	27.331	25.267	28.569	26.306		0.80354	0.79646	0.52729	0.43688		1.1835	1.9344	1.3646	1.424		1.9462	1.6205	1.0804	0.6596		0.28819	0.23962	0.19002	0.12271		36.867	33.624	33.96	36.533		77.907	78.726	49.223	55.564		18.79	13.86	12.84	11.938		223.1	212.2	117.9	191.7		0.00762	0.007622	0.006747	0.005512
RV100168	32.075	31.294	31.915	28.275		0.81833	0.75521	0.64313	0.58542		3.6433	2.1292	1.4069	1.1631		2.1187	2.0963	1.5525	0.8926		0.32402	0.30148	0.27504	0.14704		41.79	32.393	52.683	48.805		72.969	73.556	72.148	61.862		19.331	29.396	14.654	10.144		127.2	135.3	178.7	137.4		0.007727	0.005668	0.006974	0.00374
RV100169	29.417	23.76	28.271	23.131		0.82938	0.81479	0.51146	0.47125		2.2512	2.3858	1.8131	1.5517		2.1454	2.038	0.6563	0.7869		0.31292	0.29808	0.14706	0.13035		27.436	32.611	40.928	41.283		78.989	77.791	61.667	48.433		18.873	15.367	12.9	12.01		229.3	222.7	398.2	560.5		0.006017	0.006189	0.006286	0.009063
RV100170	34.267	32.677	28.423	28.052		0.80875	0.76354	0.64917	0.57604		3.5044	2.9967	2.2852	2.2056		2.449	1.9416	1.4846	0.7847		0.36854	0.2821	0.25077	0.15094		22.266	27.696	34.24	33.036		83.02	75.193	60.803	60.363		20.996	19.677	17.398	15.01		213.5	241.2	263.4	336		0.004572	0.005553	0.007237	0.006759
RV100172	28.127	27.644	28.569	26.021		0.76688	0.72938	0.64771	0.49042		4.399	4.2133	3.9398	3.4887		1.6944	1.9923	1.0813	0.9843		0.2934	0.25256	0.18787	0.17648		24.099	26.341	29.258	31.173		79.133	77.891	69.195	46.511		13.55	16.413	14.606	14.79		184.6	141.6	192.4	138.3		0.009122	0.005158	0.008657	0.0084
RV100173	36.41	33.969	30.996	31.396		0.76208	0.71813	0.66271	0.43313		1.7077	2.9425	1.5652	1.7694		2.4568	2.2608	1.5192	1.1307		0.36844	0.33192	0.25744	0.20458		21.21	24.257	29.843	30.973		80.352	78.582	54.799	73.452		25.463	28.006	16.054	16.621		112.4	153.4	171.8	179		0.008042	0.007902	0.005006	0.004855
RV100175	29.173	28.419	31.246	29.317		0.83146	0.78146	0.64208	0.48813		5.2494	5.0179	1.9321	1.9644		1.9526	1.7172	1.532	0.8826		0.3079	0.24721	0.24362	0.16323		22.591	23.157	41.793	40.194		81.099	79.403	50.169	64.161		14.369	13.071	10.019	11.692		136.2	179.1	242.9	175.5		0.005388	0.005851	0.005817	0.008452
RV100182	28.808	26.352	27.856	34.531		0.80604	0.80292	0.66417	0.59021		3.2283	3.331	2.8298	2.4408		2.0266	1.7136	1.0976	1.1836		0.30087	0.257	0.20194	0.19317		24.673	28.634	30.109	31.891		77.528	77.276	50.493	64.554		21.542	20.344	12.571	11.46		28.1	34.4	79.8	40.6		0.00709	0.004467	0.007226	0.00699
RV100183	30.838	28.008	28.925	28.265		0.8275	0.80563	0.74479	0.70729		5.5315	6.1471	5.534	4.3431		2.0852	1.9666	0.9808	0.9752		0.31408	0.29515	0.16952	0.1705		27.308	30.249	34.706	37.178		85.306	81.761	45.254	56.915		15.623	13.821	12.99	13.863		134.9	178.7	188.7	182.1		0.007116	0.003635	0.007393	0.007214
RV100184	33.331	31.59	34.592	33.046		0.815	0.78229	0.66354	0.59667		1.7206	2.9456	2.7894	2.3921		2.2894	1.8838	1.4222	1.7433		0.32962	0.30602	0.27465	0.24856		27.643	20.367	31.071	32.734		78.192	75.099	68.428	66.082		25.99	22.365	21.956	15.767		217.5	273.7	104.3	116.7		0.010436	0.007232	0.006878	0.007524
RV100185	33.598	33.156	33.4	32.081		0.82167	0.77438	0.65583	0.58604		2.936	4.079	3.1627	2.7331		2.4946	1.8618	1.2206	1.3886		0.36506	0.28344	0.22073	0.23265		23.415	26.116	30.579	30.807		84.001	76.591	72.926	65.408		25.175	26.233	13.721	15.91		141.1	247.8	157.6	112.9		0.006473	0.006863	0.007092	0.00842
RV100186	35.388	33.531	33.442	31.392		0.81708	0.80563	0.66604	0.59458		2.0075	2.3083	2.635	2.261		2.405	2.0159	1.6084	1.4141		0.35687	0.29906	0.27477	0.24454		20.004	22.301	34.674	45.22		80.024	79.266	68.577	65.216		13.425	14.292	9.281	7.394		172.7	259	212.8	124.7		0.010777	0.005914	0.008797	0.006962
RV100187	35.821	33.013	32.606	32.073		0.82542	0.81792	0.68583	0.53013		3.9158	5.4479	3.3171	2.0083		2.7071	1.9816	1.5383	1.1742		0.39735	0.29317	0.27133	0.20762		19.757	22.209	32.406	32.32		77.429	72.188	75.646	67.685		22.015	34.325	16.583	14.115		200.4	391.4	222.7	173.2		0.011919	0.007372	0.006729	0.006225
RV100189	34.758	34.452	33.829	30.271		0.82417	0.77542	0.66417	0.59542		1.8462	1.7931	1.5696	1.0017		2.3207	2.4085	1.7125	0.9324		0.36331	0.35329	0.27408	0.17346		22.987	28.741	28.545	30.553		80.367	77.003	70.471	60.443		29.929	20.133	20.281	16.085		177.8	161.8	280.6	205.1		0.007942	0.00758	0.009637	0.007123
RV100207	34.929	32.758	31.213	30.273		0.83125	0.8175	0.74208	0.51542		1.5544	2.0948	2.3179	1.4006		2.0796	1.8909	1.6772	1.4738		0.32162	0.2951	0.2725	0.23804		35.428	47.934	31.667	40.056		82.009	76.9	70.65	65.365		29.717	26.402	12.192	14.279		127.6	186	186	191.4		0.006876	0.006076	0.007916	0.009301
RV100212	35.125	33.296	30.431	29.573		0.82375	0.77375	0.66	0.58563		2.4115	2.4337	1.8044	1.6567		1.9136	1.6619	1.6207	1.8386		0.29775	0.26533	0.2891	0.2611		23	26.873	38.889	33.828		69.331	61.415	54.535	60.052		27.81	22.156	17.367	14.031		139.1	107.9	135.4	109.8		0.008331	0.006007	0.008989	0.010116
RV100213	31.552	24.967	23.863	21.492		0.80438	0.78438	0.51792	0.33146		1.9208	2.0771	1.201	0.78		1.153	1.4787	0.7396	1.0976		0.17256	0.23073	0.17521	0.12896		20.922	22.867	65.198	54.715		64.372	70.62	49.641	63.227		24.677	20.796	16.758	18.36		187.4	163.1	258.5	223.9		0.005731	0.00509	0.004441	0.002885
RV100214	27.65	26.6	26	21.944		0.82563	0.80375	0.48896	0.35458		3.8473	3.0217	3.0335	2.2327		1.5082	1.4535	0.8557	0.7003		0.22142	0.21762	0.15087	0.12331		30.493	32.315	36.378	36.972		80.934	77.317	50.058	68.766		16.238	15.067	10.692	9.785		25.3	23.3	44.6	32.3		0.003469	0.004867	0.004276	0.002738
RV100215	30.146	31.973	28.794	28.206		0.81917	0.76313	0.64375	0.53063		2.6869	3.6333	3.2554	2.3669		1.9201	1.5596	1.4855	1.3684		0.30179	0.25075	0.23406	0.21429		17.85	30.666	28.903	36.087		78.465	73.588	68.089	55.65		16.948	19.917	16.285	14.679		173.2	265.1	304.2	474.4		0.006357	0.009198	0.006373	0.0042
RV100217	31.283	29.498	29.496	29.429		0.81688	0.76229	0.64125	0.54125		3.9442	3.8902	3.6325	2.8904		2.0671	1.7396	1.2654	1.3173		0.31773	0.25808	0.2071	0.22567		28.343	25.229	30.495	39.625		76.208	65.851	61.279	59.39		19.875	19.648	14.215	14.569		170.3	214.1	141.5	290.7		0.00706	0.007641	0.005761	0.005766
RV100218	31.713	28.475	30.256	30.165		0.74771	0.71854	0.65125	0.43125		1.8523	2.6023	1.9885	1.7692		1.464	1.2331	1.1445	0.9131		0.22315	0.19092	0.19031	0.14867		37.203	31.894	66.901	53.032		74.366	74.973	66.238	59.414		14.825	19.39	11.433	8.569		116.9	196.2	96.4	167.4		0.004048	0.006479	0.004423	0.006449
RV100221	30.917	29.952	28.831	29.458		0.80958	0.75708	0.64021	0.55292		3.8385	4.6537	3.7521	3.0673		1.9154	2.0126	1.2529	1.1564		0.29042	0.29775	0.20729	0.2019		22.245	26.046	32.751	35.387		63.919	62.083	62.275	49.16		24.921	22.465	20.427	21.6		192.2	207.6	269.7	409.3		0.009283	0.006099	0.00654	0.004213
RV100222	35.454	33.498	33.958	32.438		0.77396	0.73083	0.56688	0.46854		2.2644	2.6577	2.3121	1.9258		1.2786	1.2727	1.0867	0.9488		0.20042	0.19383	0.17881	0.1574		28.196	27.77	31.981	39.586		77.348	70.715	69.816	62.305		18.375	14.435	10.69	9.59		161	119.3	159.6	149.4		0.005732	0.005028	0.005564	0.004245
RV100223	32.058	32.567	30.206	28.904		0.82563	0.76188	0.65083	0.56375		2.5144	2.235	1.2262	0.8565		2.203	1.7304	1.3783	1.3535		0.3369	0.27127	0.22456	0.21781		25.486	26.888	31.642	32.385		74.509	68.056	64.697	55.63		19.902	32.863	19.267	17.113		183.9	266.7	291.5	502.6		0.007782	0.011482	0.003631	0.004872
RV100224	27.233	25.002	27.31	24.823		0.80125	0.76458	0.585	0.32917		3.171	2.5944	1.9665	2.1148		1.3985	1.6285	0.8298	0.6681		0.20662	0.23502	0.14546	0.12787		21.081	26.304	30.85	36.203		80.653	80.146	67.831	66.674		17.698	11.488	14.698	12.04		233.3	228.7	123.2	175.8		0.004972	0.003077	0.004165	0.003472
RV100228	27.006	25.558	24.888	24.388		0.81667	0.77917	0.67021	0.59417		4.0146	3.9346	3.6231	3.2687		2.303	2.0902	1.4311	1.6469		0.3346	0.31827	0.25173	0.27362		19.897	30.477	28.146	27.297		77.016	74.967	66.21	64.434		27.444	27.238	18.742	15.363		161.4	113.9	189.6	169.1		0.012924	0.00757	0.004365	0.005214
RV100229	26.623	31.538	31.294	30.502		0.79688	0.79333	0.72854	0.70896		5.459	4.6152	3.8475	2.819		1.8949	1.7815	1.3107	1.4062		0.29202	0.26931	0.21715	0.23442		25.679	25.939	29.757	31.439		78.077	69.968	61.01	69.474		34.308	32.35	15.979	14.146		146.8	272.7	156.5	279.2		0.008725	0.009947	0.004401	0.003353
RV100230	33.302	30.192	33.179	29.804		0.81479	0.79417	0.72458	0.55313		4.7169	4.4094	3.7673	3.0965		2.168	1.8051	1.3515	1.3779		0.319	0.27658	0.23383	0.22858		30.256	35.733	36.412	39.084		73.314	70.419	67.754	54.465		32.063	26.819	20.231	16.354		153.7	332.5	225.3	166.5		0.008097	0.007301	0.005698	0.007107
RV100231	27.031	26.342	26.242	25.896		0.77958	0.73625	0.56729	0.46875		4.2852	3.9762	3.401	2.7452		1.4297	1.4024	1.1509	0.8012		0.22596	0.22162	0.1836	0.12658		32.761	37.456	38.651	36.915		81.589	73.455	64.453	67.059		12.963	15.879	10.3	13.171		127.8	114.1	165.1	162.6		0.005799	0.007827	0.004371	0.003715
RV100233	34.804	33.379	32.569	27.65		0.81042	0.77813	0.65875	0.59479		3.4381	2.6931	2.3092	1.7885		2.1748	1.9665	1.5326	1.3225		0.34367	0.31075	0.24217	0.20906		21.86	27.318	29.445	32.975		67.998	63.672	63.112	51.719		31.448	22.088	18.544	17.152		146.6	255.9	119	174.5		0.007552	0.006555	0.008418	0.007269
RV100236	40.133	38.573	37.575	36.794		0.79917	0.75167	0.63146	0.56042		2.5283	2.5567	1.3746	1.189		2.3221	1.7243	1.0364	0.9844		0.25683	0.15229	0.19442	0.10275		21.961	25.805	31.856	31.902		77.492	70.443	65.784	52.339		19.144	16.496	16.148	14.456		112.6	111.7	87.8	557.5		0.003919	0.004171	0.005192	0.004587
RV100237	25.415	23.5	24.481	28.667		0.69292	0.70146	0.55042	0.51313		2.0437	2.2992	1.8933	1.5798		1.6252	0.9643	1.2305	0.6506		0.28017	0.21296	0.1984	0.14656		32.148	21.772	55.259	52.812		80.402	71.799	65.956	66.83		17.208	23.225	14.394	12.344		210.1	204.8	223.5	125.1		0.006243	0.006481	0.003336	0.006611
RV100239	30.365	25.506	28.444	23.144		0.81458	0.80042	0.65938	0.59021		2.2896	2.5521	2.4125	2.2033		1.7725	1.3475	1.2554	0.9274		0.37652	0.30975	0.25019	0.21721		27.088	27.873	49.434	44.335		74.546	72.422	71.608	55.43		23.954	25.556	18.175	17.04		126.8	155	147.3	143.2		0.007831	0.006937	0.00702	0.004066
RV100241	34.86	28.642	34.329	33.944		0.82167	0.77271	0.66167	0.59479		4.4885	5.3275	2.8315	1.8585		2.3823	1.96	1.583	1.3747		0.32594	0.2799	0.16694	0.2121		26.265	22.094	39.604	32.341		75.929	73.005	76.315	65.28		21.642	30.698	17.765	14.983		168	145	180.1	163.6		0.00916	0.006921	0.007334	0.007588
RV100242	31.05	28.029	30.298	29.738		0.7925	0.76604	0.63083	0.55958		2.3835	3.7677	2.1837	2.3625		2.0623	1.7712	1.0564	1.3421		0.36179	0.29769	0.22471	0.27546		18.642	19.013	37.652	32.998		82.873	79.916	69.765	69.239		20.915	15.617	17.154	14.142		109.3	159.8	146.7	149.6		0.008341	0.012722	0.006642	0.004464
RV100243	33.925	33.029	33.371	31.917		0.79625	0.77938	0.66708	0.71688		4.931	4.7919	3.9977	3.5071		2.1089	1.9747	1.7241	1.5298		0.44452	0.34319	0.17606	0.2415		22.929	22.629	31.657	31.127		76.069	77.273	71.322	60.011		22.173	25.817	18.352	19.433		173.4	194.6	188.7	213.8		0.005079	0.006135	0.008126	0.014967
RV100244	36.523	34.798	32.356	31.621		0.83083	0.77458	0.75771	0.50646		2.564	2.2544	2.346	2.0873		2.813	2.1716	1.1142	1.528		0.37479	0.32073	0.19917	0.17881		17.984	23.761	32.027	30.096		75.492	71.202	69.852	67.538		28.1	36.252	16.117	15.831		193.6	181.1	141.7	205		0.00831	0.009247	0.005602	0.005341
RV100246	33.623	30.971	32.079	30.696		0.81042	0.77021	0.65083	0.58333		5.4344	5.7254	3.18	2.2046		2.3713	2.0291	1.26	1.1319		0.36871	0.33187	0.20452	0.15144		17.26	18.136	33.836	48.147		79.497	75.322	68.88	56.303		20.596	22.804	18.69	14.696		292.1	209.4	321.4	254.7		0.007511	0.00623	0.005507	0.007996
RV100247	32.527	32.002	31.963	29.871		0.8125	0.76667	0.65271	0.57813		5.4392	4.711	2.5015	1.786		2.3329	2.1006	1.2934	0.9581		0.3596	0.34385	0.17569	0.15558		27.523	24.867	26.792	28.995		80.554	73.571	72.515	63.335		27.417	21.402	15.398	11.515		151.1	118.5	145	155.6		0.008502	0.010102	0.00791	0.004752
RV100248	28.038	30.598	31.748	31.592		0.74208	0.72979	0.57625	0.55271		4.9421	4.5698	3.2302	2.8456		2.2756	2.1757	1.1118	0.9842		0.37056	0.32431	0.24229	0.21781		25.331	25.843	41.434	52.999		81.795	77.373	70.558	52.087		29.144	33.531	20.442	23.052		29.5	32.1	44.1	44.3		0.007243	0.002926	0.007844	0.009472
RV100249	27.731	25.842	28.067	26.844		0.82438	0.77813	0.66146	0.58979		5.0931	4.9992	2.1581	1.3073		2.3447	2.0521	1.5329	1.378		0.37158	0.29144	0.1915	0.18921		24.555	24.308	28.794	30.855		77.335	73.028	76.393	66.81		27.527	17.917	21.04	19.102		133.9	141.9	126.8	135.6		0.009555	0.007022	0.005807	0.008748
RV100250	31.846	29.485	30.529	31.104		0.81896	0.79521	0.73896	0.70708		5.3623	5.2875	3.2181	2.0812		2.3518	1.844	1.2115	1.1972		0.39623	0.26562	0.24804	0.24419		26.382	29.319	29.739	33.651		75.497	73.495	69.033	64.036		26.163	19.465	11.823	14.919		135.4	165.8	162.2	186.8		0.008123	0.004306	0.007652	0.007908
RV100251	32.4	34.227	31.377	34.175		0.80813	0.79458	0.65521	0.58896		2.9221	2.5937	1.6829	0.9808		2.5072	1.6808	1.5696	1.5448		0.32427	0.32146	0.21992	0.18917		30.061	33.618	39.084	35.184		77.295	70.163	58.928	54.726		23.988	25.777	18.723	16.813		107	126.8	127.9	135.8		0.004911	0.008763	0.002842	0.003792
RV100252	33.213	31.944	30.471	30.546		0.81604	0.76938	0.64208	0.57771		3.689	3.8258	3.184	2.851		2.0523	2.0341	1.3921	1.1978		0.21346	0.21187	0.15981	0.13921		33.839	29.267	30.287	32.079		77.725	76.803	63.923	54.576		21.225	20.746	17.577	15.931		155.1	184.9	299.6	239.6		0.006675	0.007304	0.006967	0.003908
RV100253	24.538	27.817	24.838	27.244		0.80917	0.79563	0.51146	0.36792		3.1033	2.4206	1.8221	1.2727		1.3512	1.3407	1.0112	0.8808		0.3041	0.28262	0.17069	0.1711		33.692	41.309	38.378	40.295		78.087	75.433	71.898	65.903		16.565	15.579	10.206	10.035		128.5	132.4	168.3	166.3		0.011086	0.00966	0.004685	0.005236
RV100254	34.783	24.067	28.535	28.042		0.80125	0.77167	0.63938	0.47479		4.4529	3.4927	3.8435	2.196		1.9244	1.7883	1.0799	1.0828		0.3606	0.32254	0.2354	0.21835		22.635	23.097	42.221	47.631		74.546	71.997	62.518	62.538		12.913	18.892	13.827	17.275		122.7	164.5	166.4	233.4		0.008113	0.006242	0.004823	0.006226
RV100256	32.265	32.815	33.338	31.806		0.81479	0.78	0.65979	0.59146		2.4323	3.0446	2.3592	2.1483		2.2815	2.0408	1.4897	1.3812		0.33479	0.3424	0.12394	0.12962		26.966	29.286	33.843	34.288		70.65	69.724	59.506	52.41		21.077	29.075	18.471	15.177		127	129.6	136.4	139.4		0.00671	0.006586	0.00485	0.004598
RV100257	31.377	32.927	25.1	26.092		0.77375	0.7575	0.6475	0.5125		4.0373	3.5623	3.98	2.619		2.1188	2.1666	0.7839	0.8199		0.23785	0.21465	0.18592	0.14775		30.567	39.255	27.571	31.942		80.421	71.013	77.83	63.627		15.038	22.26	15.352	10.808		155.6	181.4	173.3	150.3		0.0068	0.005238	0.00738	0.011312
RV100259	35.206	30.569	36.485	33.625		0.78875	0.73542	0.56313	0.46979		2.6804	2.9879	2.1429	1.9142		1.5053	1.3584	1.1764	0.9343		0.39544	0.34229	0.20212	0.20208		25.787	35.902	43.694	40.271		80.011	79.445	67.297	63.938		14.073	13.192	15.358	13.783		167.6	180.8	236.4	267.3		0.011239	0.007475	0.00445	0.005921
RV100260	31.808	35.075	32.41	31.863		0.82	0.77292	0.66229	0.59167		4.1487	3.176	3.0435	2.3179		2.5026	2.1662	1.2792	1.2787		0.41529	0.38442	0.1656	0.13902		21.171	25.477	32.079	29.487		76.385	73.517	71.145	51.844		26.015	20.444	17.927	20.438		178.3	178.9	186.5	187.7		0.004932	0.007652	0.009019	0.006414
RV100267	28.948	33.479	33.071	32.854		0.80521	0.77833	0.67167	0.58688		2.5598	3.4481	1.9817	2.1471		2.6279	2.4324	1.0479	0.8797		0.30921	0.27823	0.16802	0.15927		19.923	27.536	31.555	31.364		67.08	71.697	67.696	59.155		22.965	30.467	12.785	14.606		145.9	155.7	129.9	200.5		0.005055	0.004525	0.00858	0.006638
RV100268	31.073	30.202	27.26	23.823		0.80563	0.76292	0.64313	0.44792		2.0483	1.8798	2.1967	1.9744		1.9566	1.7604	1.0631	1.0074		0.21669	0.23581	0.15792	0.14665		29.432	32.344	31.381	39.569		64.122	56.465	62.4	55.999		21.39	14.677	12.138	12.66		193.2	154.7	91.6	263.5		0.005075	0.004067	0.005632	0.007291
RV100270	27.825	27.869	26.771	23.425		0.78604	0.72896	0.56792	0.46875		4.5308	4.7146	4.1742	3.2365		1.3715	1.4922	0.9995	0.928		0.25665	0.1844	0.10931	0.11167		30.398	41.783	25.742	29.059		73.352	71.777	67.347	69.289		33.856	31.979	23.308	15.858		394	213.5	409.9	322.2		0.00262	0.00553	0.002517	0.004599
RV100271	36.408	34.373	39.321	38.821		0.82771	0.81583	0.37792	0.31958		4.8204	5.9594	1.8744	1.6374		1.6239	1.1671	0.6916	0.7068		0.31975	0.26198	0.24033	0.19829		24.802	26.654	39.202	42.558		75.531	73.85	70.718	78.191		16.319	15.615	12.213	8.729		156.6	149.6	126.5	132.8		0.005881	0.008819	0.00539	0.00654
RV100272	38.344	36.525	37.929	35.34		0.7925	0.75854	0.64146	0.57458		2.0283	3.4894	2.0287	2.2429		2.0227	1.6574	1.5215	1.2545		0.34285	0.27315	0.2819	0.2841		24.336	29	33.075	34.929		78.295	77.366	67.679	54.813		23.163	18.388	16.473	11.213		156.4	151.4	229.1	343.3		0.009765	0.006785	0.007813	0.009326
RV100281	29.713	29.792	33.227	31.56		0.80542	0.79854	0.74813	0.72		5.9773	6.0471	3.2069	2.2856		2.5952	2.1581	1.5544	1.4049		0.34796	0.34404	0.1721	0.16785		23.725	28.551	23.312	27.53		78.564	79.691	68.834	62.81		33.858	32.229	20.885	22.16		229.4	165.5	313.7	194.9		0.005169	0.009341	0.006515	0.006075
RV100283	36.906	35.208	30.133	32.804		0.81375	0.75979	0.63583	0.57313		3.9998	3.954	3.3919	2.7135		2.2022	2.1769	1.0893	1.0624		0.36831	0.36033	0.21198	0.19823		25.88	27.419	29.834	27.928		77.903	75.685	66.218	54.626		16.3	18.533	18.894	17.321		114.9	138.7	109.6	110.2		0.009151	0.005882	0.008863	0.006779
RV100287	35.333	34.4	32.338	28.502		0.79979	0.78	0.63396	0.47333		4.3192	4.1725	3.6062	3.1787		2.3303	2.2802	1.3414	1.2546		0.30721	0.31681	0.17469	0.13871		23.856	26.053	29.509	30.489		80.037	77.213	63.325	46.317		13.767	14.581	16.494	15.544		219.2	213.7	257.2	199.3		0.00583	0.007866	0.005913	0.0057
RV100292	29.535	28.431	29.873	28.125		0.8	0.78167	0.63729	0.47583		2.1737	1.8037	1.7471	1.8037		1.944	2.0047	1.1056	0.8778		0.2834	0.28106	0.14577	0.13867		31.689	26.346	34.946	32.674		78.808	75.742	71.651	59.088		17.813	21.227	11.04	14.348		173.9	213.1	177.1	228.7		0.005459	0.003922	0.005978	0.008312
RV100293	28.152	27.458	26.892	25.896		0.79875	0.735	0.5675	0.46708		4.2975	4.4579	2.6335	1.6131		1.7937	1.7785	0.9223	0.8772		0.33987	0.33825	0.19425	0.20321		27.208	33.073	40.781	41.28		79.455	74.874	53.001	64.138		18.023	18.419	11.104	10.038		90.7	203.8	100.7	106.6		0.008163	0.006522	0.007651	0.006271
RV100296	35.002	36.421	33.725	30.415		0.80229	0.77729	0.6575	0.59083		3.7373	3.2123	1.7021	1.7229		2.1509	2.14	1.2293	1.2856		0.31581	0.28167	0.175	0.18467		27.79	39.899	39.798	42.942		81.857	72.851	62.81	59.968		19.046	25.802	17.26	15.554		104.1	137	150.6	121.9		0.00574	0.007464	0.005381	0.007115
RV100298	32.35	29.86	27.569	27.956		0.805	0.79479	0.64479	0.49146		5.5127	4.7354	3.2752	3.014		1.9983	1.7828	1.1074	1.1684		0.32673	0.38765	0.14867	0.1765		21.122	22.427	31.726	36.516		76.966	78.867	66.896	64.29		21.6	19.558	12.692	12.333		129.3	184.2	225.7	379.7		0.007722	0.010358	0.005426	0.003792
RV100299	31.015	31.279	30.794	29.8		0.8	0.75146	0.64979	0.58667		3.0952	2.9552	3.0381	2.6052		2.0675	2.453	0.9405	1.1166		0.35192	0.34521	0.21685	0.20631		28.818	24.016	27.769	40.017		68.431	61.593	56.53	45.435		21.375	18.069	15.869	16.585		195.1	274	375.4	533.1		0.007792	0.009139	0.006426	0.00681
RV100303	32.806	28.806	34.302	33.2		0.81167	0.76438	0.63875	0.62833		2.6194	2.8058	2.3383	1.8194		2.2266	2.1844	1.3721	1.3052		0.1875	0.20267	0.14779	0.10562		29.867	21.718	33.525	35.037		79.419	76.405	68.732	64.645		30.69	22.388	22.808	16.896		226.2	168	131.8	254.1		0.002469	0.003441	0.002658	0.004059
RV100304	35.242	31.706	34.683	33.531		0.82813	0.81813	0.34667	0.32813		4.9965	4.6119	2.3927	1.6385		1.2333	1.362	0.8989	0.5719		0.30792	0.27846	0.24694	0.2356		21.182	25.341	32.512	33.062		80.688	73.553	67.99	67.861		25.525	29.054	14.525	18.4		264.8	275.3	172.9	146.4		0.009464	0.007273	0.00483	0.006659
RV100305	32.842	29.796	33.388	30.967		0.75708	0.70667	0.66979	0.67896		3.0346	2.611	1.4952	1.6767		2.1065	1.834	1.4023	1.4335		0.3106	0.29915	0.25579	0.23435		26.961	29.502	31.261	35.019		82.995	70.32	67.804	57.875		19.233	23.163	17.956	16.167		74.1	173.2	204.9	116.7		0.007014	0.007671	0.007786	0.006509
RV100306	34.633	37.177	34.744	33.738		0.80688	0.79375	0.65313	0.57875		3.3308	3.0981	2.6196	2.0308		2.0682	2.0179	1.5144	1.3647		0.28692	0.33875	0.16879	0.22962		22.26	25.424	29.712	31.635		65.231	77.178	64.982	57.39		29.335	17.548	16.933	16.45		32.6	30.6	87.9	71.7		0.003116	0.006796	0.005369	0.011397
RV100310	33.202	28.619	29.767	29.108		0.81604	0.79854	0.66771	0.59896		3.7785	3.469	3.0925	2.9879		1.9126	2.2487	0.959	1.3365		0.24369	0.22217	0.14312	0.13058		22.766	27.491	27.613	30.013		82.51	79.734	72.058	67.034		19.979	27.423	12.55	9.533		109.8	178.2	92.5	79.1		0.006052	0.00711	0.004507	0.003727
RV100311	28.598	25.683	17.885	24.744		0.78417	0.73333	0.55667	0.46854		2.4794	1.6329	1.3785	1.014		1.5861	1.4589	0.8715	0.7373		0.42221	0.36908	0.20296	0.20812		40.213	36.802	31.447	40.108		84.109	76.934	65.833	72.535		15.767	11.783	14.49	11.658		171.2	182.5	170.8	182.1		0.008212	0.008706	0.006334	0.01103
RV100312	32.644	33.458	36.79	35.515		0.82542	0.77813	0.66813	0.59813		3.6679	3.3569	2.8952	2.491		2.8612	2.5264	1.1188	1.134		0.38548	0.312	0.25258	0.26448		19.784	23.92	29.879	29.996		76.412	74.151	72.13	67.089		25.681	24.279	20.594	20.683		107.9	169.4	156.4	120.7		0.010311	0.007285	0.011884	0.005525
RV100316	29.913	28.569	26.575	26.598		0.76625	0.73958	0.65417	0.56146		5.2246	4.625	3.3648	1.9706		2.5777	1.9719	1.4311	1.7027		0.36277	0.3455	0.21873	0.22483		19.485	23.988	29.678	29.742		83.116	81.807	76.748	70.191		18.619	22.546	14.569	12.102		106.7	180.6	132.7	154.1		0.010305	0.005772	0.006917	0.007843
RV100320	35.863	30.506	34.129	30.725		0.81479	0.78021	0.66042	0.59354		2.9952	2.9348	3.1535	3.0808		2.4042	2.2671	1.2706	1.3496		0.40192	0.35706	0.25881	0.18819		22.152	25.213	30.263	29.951		81.508	76.026	72.326	65.186		30.233	25.473	13.177	16.035		175.6	216.8	302.4	374.8		0.008672	0.008171	0.008428	0.008996
RV100323	30.488	29.744	34.281	33.277		0.7975	0.78438	0.74146	0.70979		5.3027	4.9321	4.1937	3.4877		2.6741	2.3544	1.5169	1.0612		0.36871	0.29348	0.3126	0.20554		18.825	23.933	30.611	31.209		79.769	74.835	65.462	64.181		21.71	35.51	16.271	17.069		118.8	224.9	167.4	143		0.01076	0.006914	0.006854	0.009317
RV100324	34.935	38.358	38.05	32.983		0.78604	0.75896	0.6475	0.58063		2.0254	2.0773	1.6537	1.0848		2.4308	2.0371	1.8825	1.1625		0.33265	0.33065	0.20817	0.22794		22.295	24.207	29.181	27.111		82.753	78.257	70.796	63.211		21.246	21.813	11.808	14.023		191.5	192	234.7	184.4		0.008586	0.005818	0.00661	0.007957
RV100325	34.6	34.065	31.808	27.665		0.80813	0.76729	0.64438	0.69333		3.3573	3.144	3.419	2.6921		2.2688	2.2355	1.1482	1.2735		0.34819	0.33979	0.2771	0.24577		26.923	25.526	62.421	51.492		70.828	66.471	52.027	48.429		25.906	17.665	19.048	17.21		117.3	144.3	216.6	220.2		0.008356	0.01322	0.00592	0.007205
RV100327	36.056	35.273	33.504	31.969		0.82042	0.77271	0.66063	0.59083		3.3419	3.014	1.931	2.1244		2.5013	1.7965	1.7855	1.7608		0.17581	0.22852	0.15727	0.1365		19.832	23.153	28.096	30.471		76.225	80.393	66.346	66.375		36.21	29.185	14.002	14.513		122	179.6	181.7	149.5		0.004153	0.003086	0.004258	0.002031
RV100328	31.55	31.375	35.885	35.16		0.82292	0.77771	0.44521	0.36229		2.7479	3.0273	2.755	2.2379		2.3782	2.3912	1.3319	1.6198		0.37583	0.37785	0.21054	0.256		19.417	26.463	36.497	43.279		79.592	77.192	68.203	67.938		14.344	12.444	9.779	7.925		137.3	130.7	174.2	216.7		0.007222	0.008432	0.009139	0.01078
RV100331	34.177	29.365	32.765	33.679		0.81	0.76583	0.65354	0.58188		2.6577	2.4498	2.0887	1.576		1.1556	1.5629	0.9555	0.7611		0.36179	0.2991	0.24798	0.22417		24.985	31.466	33.186	35.804		82.718	77.549	69.135	67.31		24.227	22.79	15.952	20.288		103.5	239.2	128.2	161.2		0.006904	0.009018	0.00646	0.008198
RV100333	24.023	26.758	20.963	32.758		0.79229	0.7375	0.57458	0.47625		1.7496	1.921	1.2704	1.1604		2.4906	1.9645	1.3462	1.3586		0.3325	0.3184	0.29877	0.27273		20.252	18.621	32.558	30.41		75.072	72.357	53.584	67.474		20.023	19.875	16.919	14.356		125.3	179.9	156.2	268.9		0.006561	0.007382	0.013966	0.008721
RV100334	29.608	28.04	24.863	27.481		0.8175	0.77104	0.65271	0.58854		2.8425	3.124	2.3298	2.0054		2.1775	2.1276	1.8168	1.6225		0.301	0.28031	0.1614	0.16719		27.952	35.489	37.686	38.177		79.468	76.05	60.5	68.185		20.365	23.11	19.8	19.058		112.2	301.8	137.4	129		0.007237	0.005235	0.006447	0.004959
RV100342	34.902	33.19	31.223	28.519		0.81917	0.77292	0.66354	0.58896		5.0444	5.1377	3.6819	2.9458		2.0316	1.8736	0.8897	0.9488		0.32294	0.37179	0.205	0.1891		28.054	35.511	37.435	47.132		79.192	70.88	63	60.648		19.135	24.856	18.292	15.965		207.3	156.9	133.1	172.7		0.007454	0.0074	0.00709	0.006652
RV100344	35.048	32.688	32.121	29.569		0.82813	0.81354	0.69125	0.49688		2.3606	2.0787	1.9054	1.1296		2.2061	2.5307	1.1472	1.0046		0.34277	0.25033	0.18792	0.17702		19.263	26.58	34.054	33.989		77.478	77.635	69.51	68.149		25.252	23.256	18.421	15.925		153.7	164.2	250.5	341.6		0.007976	0.008612	0.009181	0.004693
RV100348	31.092	31.438	33.888	31.7		0.8175	0.77458	0.65354	0.58438		4.401	4.1254	3.9458	3.1992		2.5726	2.2237	1.4785	0.8769		0.38671	0.33721	0.25469	0.15125		30.687	30.175	26.822	27.128		72.814	76.12	70.182	66.638		28.248	21.594	15.181	13.423		204.6	179.3	210.6	170		0.008014	0.00417	0.006419	0.010304
RV100350	30.842	29.956	26.473	25.91		0.79292	0.78021	0.63063	0.47188		2.0125	1.5442	1.3965	1.5892		2.3318	2.0961	1.2437	1.2531		0.34729	0.31394	0.21742	0.21525		28.623	21.345	37.927	45.399		77.253	73.825	52.669	68.063		19.715	15.673	15.804	10.858		205.7	258.4	148.9	169.1		0.009545	0.004416	0.007079	0.003717
RV100353	36.35	35.129	33.115	33.16		0.82833	0.77667	0.66271	0.59438		4.376	4.9887	3.3412	2.4025		1.9514	1.6957	1.094	1.0887		0.28602	0.24812	0.19515	0.19098		23.559	26.483	26.161	25.718		82.726	82.022	72.866	67.663		25.838	28.763	21.356	18.465		118.7	194.7	120.3	88.2		0.00929	0.006813	0.011693	0.009645
RV100380	32.59	36.825	38.729	33.196		0.83438	0.82375	0.76167	0.56896		1.5027	1.9585	1.7625	0.9994		2.1062	1.8103	2.1069	1.9127		0.31829	0.28123	0.34754	0.31269		22.005	26.656	24.59	24.709		83.948	81.703	75.77	75.067		30.246	27.76	19.233	19.458		179.8	167.6	249.8	298		0.007713	0.00688	0.007783	0.012976
RV100381	40.131	31.104	31.838	32.633		0.82438	0.77542	0.66417	0.59542		4.624	4.3042	4.7004	2.5796		2.4894	2.4124	2.1379	1.165		0.37054	0.36435	0.34729	0.21323		20.921	24.786	29.007	29.678		81.814	76.81	74.228	68.342		25.698	27.765	22.077	17.883		119.3	196.6	1149.4	387		0.009218	0.007878	0.008599	0.008207
RV100387	44.24	35.608	32.942	31.063		0.83458	0.81958	0.75313	0.53042		4.8379	5.1152	1.909	1.6937		2.1655	1.9751	1.8751	1.5852		0.3346	0.30169	0.30404	0.26073		20.059	24.058	24.71	24.004		77.903	80.888	72.648	74.375		35.317	36.615	22.302	23.54		171	252.2	269	355.1		0.017886	0.008657	0.014993	0.014515
RV100388	30.392	28.819	24.727	24.517		0.82667	0.77792	0.66292	0.59063		4.0846	3.7921	3.2471	2.6019		3.1277	2.337	1.747	1.7222		0.47583	0.36469	0.29331	0.27465		26.237	27.067	34.515	30.262		77.379	72.688	59.385	54.588		14.985	16.281	12.66	14.106		123.6	133.5	150.9	157.9		0.006998	0.005799	0.005628	0.004519
RV100390	34.415	35.054	33.263	31.931		0.82354	0.77479	0.74188	0.66896		5.5819	4.9521	5.1229	2.9346		1.7353	1.5432	1.1581	1.0479		0.26467	0.23427	0.19258	0.17967		22.573	27.172	22.863	23.81		84.766	81.823	74.247	73.111		35.179	29.785	19.404	18.938		202.7	162.1	190.5	207.3		0.011605	0.005731	0.008788	0.016996
RV100391	23.481	21.146	23.369	24.081		0.825	0.82042	0.35688	0.30527		4.2021	4.03	3.7485	3.2604		2.8786	2.419	1.7703	1.6791		0.4361	0.37329	0.29815	0.27354		20.426	21.876	26.18	26.965		86.602	82.987	74.162	71.587		31.665	27.9	17.917	13.544		124.7	123.9	134	136.8		0.012534	0.009808	0.012573	0.006257
RV100392	34.456	34.023	30.779	28.992		0.81542	0.77813	0.66542	0.59417		1.7208	1.5417	1.9619	1.3071		2.7313	2.3626	1.6878	1.7085		0.39227	0.3614	0.30379	0.28269		18.208	22.248	28.288	25.257		82.756	80.12	72.095	69.449		31.84	24.008	20.371	17.227		212	253.9	221.7	267.1		0.00975	0.009433	0.012973	0.006215
RV100394	29.573	28.942	23.654	23.15		0.76521	0.73229	0.64271	0.6525		3.8621	2.7437	3.0729	2.6112		2.6654	2.3881	1.7581	1.6661		0.4165	0.36033	0.28202	0.28027		27.572	22.912	49.612	54.017		62.332	61.663	52.335	49.98		11.148	11.538	11.002	9.454		635.6	200.3	212.2	163.2		0.00464	0.002799	0.00288	0.003158
RV100406	32.417	35.369	36.329	33.608		0.80813	0.7725	0.65833	0.58646		1.6321	1.366	1.6269	0.9935		1.3015	1.257	0.7474	0.5624		0.20575	0.19862	0.11808	0.0889		25.498	25.801	31.553	33.383		72.94	79.434	61.395	68.47		19.335	30.981	13.458	11.258		208.9	313.1	211.3	171		0.006998	0.007996	0.005427	0.007387
RV100408	31.569	26.302	35.575	34.694		0.81813	0.80188	0.73896	0.57625		5.2698	4.4537	3.9812	3.1708		2.1122	1.9505	1.2841	1.3223		0.33375	0.30825	0.20296	0.209		27.422	27.793	24.882	22.547		86.676	76.054	69.714	59.652		26.467	28.304	24.106	21.981		175.7	151.1	203.3	215.7		0.007619	0.009801	0.008807	0.00791
RV100409	27.417	26.758	31.296	28.954		0.81333	0.79646	0.54083	0.41167		2.5096	2.1769	2.9737	2.4917		2.6258	2.3741	1.7047	0.855		0.37519	0.41492	0.2694	0.13515		24.178	25.221	67.773	55.468		76.857	76.103	68.08	53.772		19.817	18.952	14.042	9.533		138.6	267.9	137.9	112.4		0.007012	0.003922	0.007994	0.005983
RV100412	29.815	28.458	30.971	29.806		0.79271	0.74875	0.63917	0.56813		2.2094	3.8306	2.3912	2.5421		2.1216	1.9556	0.8714	0.9124		0.3354	0.30904	0.13762	0.14417		22.362	20.141	32.437	33.207		81.823	77.348	67.398	49.459		17.638	20.465	14.454	14.729		167.5	188.9	236.3	218.8		0.008625	0.006925	0.004411	0.004026
RV100416	27.85	31.69	31.144	30.077		0.80333	0.76333	0.64229	0.57021		2.9071	4.4435	3.0762	2.2346		1.9785	1.6953	1.3448	1.1366		0.3126	0.26785	0.21254	0.17962		23.828	25.679	29.622	30.925		80.969	69.335	68.336	62.161		18.24	21.644	15.804	14.338		245.2	210.4	243.3	253.4		0.009513	0.002899	0.005826	0.007588
RV100420	23.115	29.971	29.752	26.385		0.80229	0.77479	0.66813	0.59833		1.7446	1.6656	1.9106	1.6242		2.0888	1.9004	1.1687	1.332		0.33012	0.30029	0.18467	0.21048		30.428	30.772	29.249	29.896		77.705	77.747	59.553	50.87		13.456	17.202	13.167	15.246		224.3	241.3	264.3	536.4		0.008222	0.007532	0.005844	0.005468
RV100421	35.538	34.675	32.99	36.467		0.825	0.80646	0.74271	0.58146		3.6115	3.3469	2.8485	2.2623		1.9605	1.7653	0.9597	1.0353		0.30983	0.27894	0.15167	0.16369		15.538	21.685	31.146	28.114		83.867	82.137	71.126	80.064		35.456	31.021	18.854	12.275		26.9	30.6	51.9	44		0.006811	0.005397	0.004896	0.005875
RV100430	29.783	26.45	22.471	22.944		0.83146	0.82167	0.74604	0.53979		3.0296	2.7192	1.749	1.2767		2.8802	2.2903	1.7651	1.4071		0.45515	0.362	0.27894	0.22244		22.538	29.543	23.075	29.702		86.127	83.12	72.93	66.095		16.8	28.288	16.963	14.844		112.2	91.3	119.5	117.2		0.009465	0.011211	0.012232	0.006236
RV100459	34.371	37.338	33.494	32.206		0.81771	0.76688	0.74167	0.5875		5.1767	4.8635	4.0767	2.4046		2.4697	2.084	1.6	1.8331		0.39029	0.32931	0.28969	0.25283		20.496	24.054	26.849	28.988		86.295	82.755	75.669	60.814		31.023	23.983	22.6	16.565		98.1	179.7	131.5	148.5		0.015545	0.007744	0.00715	0.006758
RV100460	35.708	29.031	36.344	35.135		0.82479	0.77896	0.66292	0.58896		5.9969	4.176	3.9527	2.8742		2.9033	2.2001	1.506	1.278		0.45879	0.34769	0.23794	0.20196		20.063	23.578	26.619	28.683		83.447	81.346	79.543	68.807		29.998	20.652	20.173	22.838		153.3	157.8	139.1	140.5		0.005876	0.005334	0.010545	0.015323
RV100478	31.179	29.083	30.8	29.915		0.80438	0.78938	0.63958	0.47125		3.2775	2.2967	2.1417	2.0698		2.5132	2.4656	1.4733	1.4486		0.39717	0.38965	0.23285	0.2289		24.601	25.159	20.776	19.864		82.706	80.016	73.385	72.515		26.696	28.571	20.481	22.588		88.7	281.2	121.8	164.6		0.008611	0.006968	0.009317	0.013478
RV100481	36.992	36.092	33.854	31.523		0.81938	0.77542	0.65292	0.70333		2.2625	2.3915	1.8058	1.719		2.5674	1.924	1.8668	1.6547		0.40569	0.30398	0.29504	0.26152		19.238	24.748	26.773	25.638		86.49	80.462	73.071	67.076		31.615	25.263	22.117	17.385		169.9	229.5	82.6	157.2		0.012079	0.009134	0.008191	0.009083
RV100483	37.527	31.14	35.063	31.829		0.82688	0.78021	0.6675	0.59625		5.1002	5.536	3.1342	1.8856		2.8755	2.3082	2.0763	1.6366		0.45444	0.36479	0.3281	0.25862		17.582	22.002	28.304	26.372		82.285	84.645	72.609	78.269		23.408	24.502	20.863	23.6		113.1	109.9	191.9	184		0.005922	0.006422	0.013521	0.02013
RV100499	36.665	35.617	34.158	28.456		0.8125	0.77146	0.64125	0.56		5.1679	4.0483	3.921	2.8992		2.2611	1.9194	1.9043	2.0516		0.35729	0.30331	0.30098	0.32421		21.463	24.166	27.656	29.301		81.818	82.368	71.227	62.308		25.419	25.629	20.327	18.923		100.3	118.6	142.8	148.5		0.011744	0.006783	0.012237	0.010168
RV100503	40.152	39.531	36.363	36.108		0.78563	0.76646	0.64188	0.57104		5.5835	5.2094	4.9008	4.4112		2.7548	2.5885	1.3826	1.8956		0.40904	0.43537	0.21846	0.29956		18.719	28.42	20.772	26.913		85.511	82.146	66.373	70.431		20.054	22.042	15.908	18.413		203.1	199.5	266.4	173.2		0.009615	0.00536	0.016063	0.008076
RV100504	38.706	38.313	33.596	32.994		0.78063	0.77208	0.74479	0.67583		1.7046	1.4756	1.3579	0.614		2.3205	2.2057	1.6511	1.4938		0.39527	0.28394	0.28208	0.27819		19.704	25.942	23.783	27.073		84.258	79.067	65.666	71.87		31.377	33.323	17.977	13.954		126	200.3	240.1	235.1		0.006301	0.005931	0.017658	0.01242
RV100505	38.852	35.352	33.975	33.529		0.81625	0.79854	0.72063	0.6175		5.06	4.7227	4.0558	3.2194		2.1695	1.7284	1.784	1.7976		0.4101	0.341	0.24567	0.22198		17.913	26.573	22.921	28.065		83.044	78.879	66.798	70.796		27.81	26.192	22.158	24.327		253.5	203.6	312.1	755.5		0.004873	0.004871	0.009301	0.021269
RV100511	42.577	41.954	38.304	37.329		0.82146	0.77896	0.74354	0.66896		4.7887	4.6065	4.2673	3.7508		2.9706	2.3234	2.1624	1.0388		0.46946	0.36715	0.34175	0.16419		20.335	22.46	21.588	31.563		83.817	83.283	73.134	63.825		38.64	24.594	26.465	21.427		171.3	178.9	196	166.6		0.015491	0.006947	0.008585	0.009747
GH5155	38.615	35.913	36.402	34.075		0.82479	0.80542	0.74354	0.70521		6.091	5.8377	5.2621	4.4704		2.9932	2.7105	1.8427	1.6799		0.42008	0.33492	0.31894	0.28819		16.703	22.626	20.162	24.696		83.21	80.041	68.059	67.402		25.51	27.367	25.494	25.652		132.9	132.8	128.8	129.5		0.011142	0.008215	0.011336	0.010684
GH1087	41.617	38.225	37.421	33.396		0.82583	0.81771	0.75208	0.635		5.5604	5.0196	4.0392	3.1702		2.4608	2.4542	1.9364	1.9117		0.38885	0.38779	0.30602	0.30215		22.554	23.774	21.212	19.419		80.178	80.61	73.266	72.316		36.988	36.602	33.863	25.24		103.5	161.5	130.4	107		0.004538	0.004452	0.011405	0.023739
GH1087*	44.971	38.758	39.713	35.742		0.82833	0.82021	0.80917	0.62479		5.7271	5.0779	4.8056	4.4935		3.0892	2.4437	1.7799	1.4644		0.48817	0.38621	0.28125	0.2315		20.774	22.547	21.457	19.046		79.482	80.266	73.253	65.659		31.531	33.783	17.388	20.435		121.8	329.5	122.4	77.7		0.010668	0.006415	0.020963	0.01105
GH3883	42.065	38.879	37.206	35.358		0.80458	0.78458	0.73833	0.71063		5.4754	5.004	4.43	3.1094		3.4306	3.0981	2.0053	1.866		0.54219	0.48967	0.31694	0.2949		15.205	19.534	28.214	25.936		82.336	87.431	74.881	60.81		22.023	25.331	14.181	13.313		113.1	129.9	123.7	119.7		0.010524	0.010354	0.026581	0.047918
GH3925	42.246	40.238	35.421	29.394		0.82083	0.8025	0.73833	0.57979		4.3062	4.8033	3.8302	3.6162		2.7596	2.6546	1.9998	2.0717		0.43606	0.41946	0.316	0.32748		16.365	24.275	19.707	26.632		82.226	79.066	73.414	72.994		22.95	16.748	13.608	11.8		149.1	142.7	204.8	154.3		0.011745	0.012185	0.014016	0.044368
GH4157	36.979	32.496	33.829	35.942		0.80771	0.80313	0.66146	0.59042		4.2546	4.2583	3.5462	3.124		3.0757	2.7477	2.2991	2.1154		0.43425	0.48604	0.36333	0.33421		23.36	26.274	22.006	21.546		83.488	81.954	74.371	66.187		37.094	30.319	19.633	12.165		162.5	191.8	167.7	192.4		0.01404	0.021373	0.013459	0.031392
GH5170	36.577	36.64	35.746	33.375		0.83188	0.8225	0.80229	0.61875		5.2665	5.486	4.2785	3.8087		3.4697	2.6072	1.9249	1.9115		0.54829	0.4121	0.30417	0.3021		24.687	25.464	23.465	22.879		80.419	80.747	71.795	70.816		25.404	23.96	25.25	23.119		126	121.1	155.6	160.9		0.017004	0.014169	0.01215	0.021289
GH5761	31.333	30.148	24.127	20.648		0.82438	0.79604	0.73958	0.71		5.8298	6.2512	5.8144	4.3594		2.8373	2.7095	2.033	1.5813		0.38673	0.46612	0.27692	0.30085		22.993	24.935	19.826	17.527		84.844	81.303	72.837	62.519		32.867	28.644	33.323	26.883		116.2	141	123.7	130.2		0.012598	0.014101	0.008437	0.014102
LOC 1	40.794	38.088	35.402	34.585		0.81771	0.79229	0.73313	0.70333		6.02	4.4094	4.1181	3.5798		2.6579	2.1193	2.0176	1.8234		0.47304	0.42831	0.29117	0.26552		17.488	20.947	24.148	25.393		80.397	79.406	79.562	67.55		25.677	26.71	25.635	19.133		124.7	153.4	122.9	136.6		0.01236	0.010291	0.016335	0.016704
LOC 3	35.594	31.713	37.254	33.402		0.82333	0.79813	0.74042	0.70146		5.2575	5.6742	3.8087	4.0921		2.7266	2.1246	1.5787	2.0448		0.33573	0.43085	0.24954	0.32312		20.121	28.699	25.898	22.029		79.585	85.977	73.401	68.219		18.375	17.467	11.765	9.567		25.3	23.2	40.7	31.5		0.01421	0.013029	0.007098	0.008358
LOC 4	29.767	29.296	29.006	29.952		0.80958	0.8025	0.66396	0.58813		3.39	3.1312	2.6869	2.0979		3.1514	2.2103	2.0057	1.9809		0.49804	0.34931	0.31698	0.31302		19.987	22.086	27.888	27.841		83.615	80.218	71.715	70.03		31.673	28.808	23.331	20.833		81.4	115.6	118	126.4		0.014511	0.011458	0.017521	0.019894
LOC 2	33.423	37.583	35.704	33.875		0.82708	0.80708	0.74604	0.70708		6.835	5.4915	4.864	3.4408		2.4548	2.3326	1.8416	1.8169		0.38792	0.36869	0.29104	0.28721		19.476	24.037	26.684	28.515		86.318	84.831	73.662	72.098		18.156	14.615	8.679	7.575		196	216.3	348.4	270.8		0.009808	0.011616	0.007326	0.010377
JAMBA	40.748	43.71	37.694	34.627		0.82333	0.79833	0.73979	0.70958		5.7754	5.4962	4.6206	4.086		2.9498	2.4473	1.7522	1.9034		0.44833	0.42817	0.32129	0.24985		17.473	20.975	26.408	24.52		82.275	78.494	72.444	70.008		33.227	31.658	30.377	28.888		97.2	185.1	88.2	79.6		0.009506	0.010286	0.015143	0.018466
